# Supplementary material for: Public Health and Economic Benefits of Influenza Vaccination of the Population Aged 50 to 59 Years without Risk Factors for Influenza Complications in Mexico: A Cross-Sectional Epidemiological Study
Source: Vaccines (Basel). 2021 Feb 24;9(3):188. doi: 10.3390/vaccines9030188 (PMC7995959; doi:10.3390/vaccines9030188)
Supplement: Supplementary file 1 [file vaccines-09-00188-s001.zip]

Archive with 1 entries (1 files):
- vaccines-1097272-supplementary.pdf
